# Supplementary material for: Deciphering the nature of the coral–Chromera association
Source: ISME J. 2018 Jan 10;12(3):776–90. doi: 10.1038/s41396-017-0005-9 (PMC5864212; doi:10.1038/s41396-017-0005-9)
Supplement: Supplementary file 2 — Supplementary file [file 41396_2017_5_MOESM2_ESM.xlsx]

## Sheet: Sheet1
Voolstra et al 2009				Mohamed et al present study
Acropora palmata; LATE higher expression in EL1-exposed larvae (control = CassKB8 < EL1)
Function	CloneID	Annotation	FC	Acropora digitifera transcript ID	Best BLASTX Hit (UniProt)	FC
apoptosis	AOKG453	DNA topoisomerase 1	1.88	adi_EST_assem_3190	sp|P11387|TOP1_HUMANDNA topoisomerase 1 OS=Homo sapiens	-1.59711
	AOKF1885	DNA topoisomerase 1	1.67	adi_EST_assem_3190	sp|P11387|TOP1_HUMANDNA topoisomerase 1 OS=Homo sapiens	-1.59711
	AOKF1411	TNF receptor-associated factor 5	1.99	adi_EST_assem_24012	sp|P70191|TRAF5_MOUSETNF receptor-associated factor 5 OS=Mus musculus	1.30513
cytoskeleton, cell adhesion	AOKF1453	Liprin-alpha-2	3.03	adi_EST_assem_1786	sp|O75334|LIPA2_HUMANLiprin-alpha-2 OS=Homo sapiens	-1.5419
	AOKF1986	map microtubule affinity-regulating kinase	1.47	adi_EST_assem_1155	sp|Q8VHF0|MARK3_RATMAP/microtubule affinity-regulating kinase 3 OS=Rattus norvegicus	-2.18715
	CAOI595	fat-like cadherin-related tumor suppressor homolog	1.77	adi_EST_assem_20483	sp|Q9VW71|FAT2_DROMEFat-like cadherin-related tumor suppressor homolog OS=Drosophila melanogaster	-4.46692
	AOKF708	Tight junction protein ZO-1	2.11	adi_EST_assem_9320	sp|O97758|ZO1_CANFATight junction protein ZO-1 OS=Canis familiaris	-3.21989
proteasome, protein degradation	AOKF1963	E3 ubiquitin-protein ligase UBR4	1.63	adi_EST_assem_4562	sp|A2AN08|UBR4_MOUSEE3 ubiquitin-protein ligase UBR4 OS=Mus musculus	-3.64066
				adi_EST_assem_7155	sp|Q2TL32|UBR4_RATE3 ubiquitin-protein ligase UBR4 OS=Rattus norvegicus GN=Ubr4 PE=1 SV=2	-2.75498
	AOKF1065	Ubiquitin carboxyl-terminal hydrolase 36	2.03	adi_EST_assem_7023	sp|B1AQJ2|UBP36_MOUSEUbiquitin carboxyl-terminal hydrolase 36 OS=Mus musculus	-2.48092
regulation of transcription	AOKF1144	Chromodomain-helicase-DNA-binding protein 9	1.87	adi_EST_assem_1724	sp|Q8BYH8|CHD9_MOUSEChromodomain-helicase-DNA-binding protein 9 OS=Mus musculus	-2.59724
	AOKF663	Transcription initiation factor TFIID subunit 3	1.74	adi_EST_assem_15300	sp|Q5F489|TAF3_CHICKTranscription initiation factor TFIID subunit 3 OS=Gallus gallus	-1.63376
RNA, mRNA modification	AOKF1091	Protein PAT1 homolog	2.52	adi_EST_assem_525	sp|A2RRV3|PATL1_DANREProtein PAT1 homolog 1 OS=Danio rerio GN=patl1 PE=1 SV=1	-2.24503
response to stress	CAOH424	catalase	2.11	adi_EST_assem_35905	sp|P17336|CATA_DROMECatalase OS=Drosophila melanogaster GN=Cat PE=1 SV=2	-2.43818
				adi_EST_assem_3396	sp|Q64405|CATA_CAVPOCatalase OS=Cavia porcellus GN=CAT PE=2 SV=4	-1.85731
	CAOI902	DNA ligase 1	2.36	adi_EST_assem_7919	sp|P18858|DNLI1_HUMANDNA ligase 1 OS=Homo sapiens GN=LIG1 PE=1 SV=1	-1.80209
	AOKF2249	Structural maintenance of chromosomes protein 6	1.79	adi_EST_assem_11260	sp|Q6P9I7|SMC6_XENLAStructural maintenance of chromosomes protein 6 OS=Xenopus laevis GN=smc6 PE=2 SV=1	-1.92293
transport	AOKF1217	Huntingtin-interacting protein 1	1.9	adi_EST_assem_3565	sp|O00291|HIP1_HUMANHuntingtin-interacting protein 1 OS=Homo sapiens GN=HIP1 PE=1 SV=5	-2.00226
	AOKF905	Oxysterol-binding protein-related protein 9	2.01	adi_EST_assem_8840	sp|Q0IJ05|OSBL9_XENTROxysterol-binding protein-related protein 9 OS=Xenopus tropicalis GN=osbpl9 PE=2 SV=1	-1.88244
	CAOI1125	Transmembrane emp24	2.44	adi_EST_assem_7154	sp|A7SXK3|TMED_NEMVETransmembrane emp24 domain-containing protein OS=Nematostella vectensis GN=v1g194562 PE=3 SV=1	1.01595
				adi_EST_assem_352	sp|Q28BQ6|TMED1_XENTRTransmembrane emp24 domain-containing protein 1 OS=Xenopus tropicalis GN=tmed1 PE=2 SV=1	1.09616
	CAOI714	Vacuolar protein sorting-associated protein 13D	1.41	adi_EST_assem_11578	sp|Q5THJ4|VP13D_HUMANVacuolar protein sorting-associated protein 13D OS=Homo sapiens GN=VPS13D PE=1 SV=2	-4.57748
				adi_EST_assem_17669	sp|Q5THJ4|VP13D_HUMANVacuolar protein sorting-associated protein 13D OS=Homo sapiens GN=VPS13D PE=1 SV=2	-2.74676
				adi_EST_assem_1312	sp|Q5THJ4|VP13D_HUMANVacuolar protein sorting-associated protein 13D OS=Homo sapiens GN=VPS13D PE=1 SV=2	-2.65492
Acropora palmata; LATE higher expression in control and CassKB8-exposed larvae (control = CassKB8 > EL1)
Function	CloneID	Annotation	FC	Acropora digitifera transcript ID	Best BLASTX Hit (UniProt)	FC
cell cycle, cell growth, proliferation, differentiation	AOKF2172	Poly(A) RNA polymerase GLD2	1.34	adi_EST_assem_15358	sp|Q503I9|GLD2_DANREPoly(A) RNA polymerase GLD2 OS=Danio rerio GN=papd4 PE=2 SV=1	-1.72573
	CAOH975	Syntenin-1	1.38	adi_EST_assem_323	sp|O00560|SDCB1_HUMANSyntenin-1 OS=Homo sapiens GN=SDCBP PE=1 SV=1	1.04818
cytoskeleton, cell adhesion	AOKF997	Mechanosensory protein 2	1.86	adi_EST_assem_20465	sp|Q27433|MEC2_CAEELMechanosensory protein 2 OS=Caenorhabditis elegans GN=mec-2 PE=1 SV=1	-1.05056
	CAOH830	tubulin polymerization-promoting protein	1.46	adi_EST_assem_8798	sp|Q0P5Y3|TPPP2_MOUSETubulin polymerization-promoting protein family member 2 OS=Mus musculus GN=Tppp2 PE=2 SV=1	1.10736
Immune response	CAOH1001	C-type lectin	1.48	adi_EST_assem_23391	sp|Q8BNX1|CLC4G_MOUSEC-type lectin domain family 4 member G OS=Mus musculus GN=Clec4g PE=2 SV=1	-3.71701
	AOKF1674	ferritin	2.13	adi_EST_assem_9515	sp|P42577|FRIS_LYMSTSoma ferritin OS=Lymnaea stagnalis PE=2 SV=2	1.56773
metabolism	AOKG436	Aconitate hydratase, mitochondrial	1.49	adi_EST_assem_2300	sp|Q99KI0|ACON_MOUSEAconitate hydratase, mitochondrial OS=Mus musculus GN=Aco2 PE=1 SV=1	-1.10346
	CAOG529	Carbohydrate sulfotransferase 14	1.55	adi_EST_assem_4459	sp|Q805E5|CHSTE_DANRECarbohydrate sulfotransferase 14 OS=Danio rerio GN=chst14 PE=2 SV=1	1.59689
	AOKF826	NADH dehydrogenase [ubiquinone]	1.74	adi_EST_assem_4264	sp|P23935|NDUA5_BOVINNADH dehydrogenase [ubiquinone] 1 alpha subcomplex subunit 5 OS=Bos taurus GN=NDUFA5 PE=1 SV=3	1.01821
				adi_EST_assem_6630	sp|P23709|NDUS3_BOVINNADH dehydrogenase [ubiquinone] iron-sulfur protein 3, mitochondrial OS=Bos taurus GN=NDUFS3 PE=1 SV=1	1.12395
				adi_EST_assem_20728	sp|Q05752|NDUA7_BOVINNADH dehydrogenase [ubiquinone] 1 alpha subcomplex subunit 7 OS=Bos taurus GN=NDUFA7 PE=1 SV=2	1.17543
				adi_EST_assem_17828	sp|Q95KV7|NDUAD_BOVINNADH dehydrogenase [ubiquinone] 1 alpha subcomplex subunit 13 OS=Bos taurus GN=NDUFA13 PE=1 SV=3	1.1927
				adi_EST_assem_9517	sp|Q6PBH5|NDUA4_DANRENADH dehydrogenase [ubiquinone] 1 alpha subcomplex subunit 4 OS=Danio rerio GN=ndufa4 PE=3 SV=1	1.21593
				adi_EST_assem_4566	sp|Q0MQA3|NDUA6_PONPYNADH dehydrogenase [ubiquinone] 1 alpha subcomplex subunit 6 OS=Pongo pygmaeus GN=NDUFA6 PE=2 SV=3	1.22944
				adi_EST_assem_1121	sp|Q0MQ96|NDUA3_PANTRNADH dehydrogenase [ubiquinone] 1 alpha subcomplex subunit 3 OS=Pan troglodytes GN=NDUFA3 PE=3 SV=1	1.24895
				adi_EST_assem_6997	sp|Q54V61|NDUB7_DICDINADH dehydrogenase [ubiquinone] 1 beta subcomplex subunit 7 OS=Dictyostelium discoideum GN=ndufb7 PE=3 SV=1	1.30303
				adi_EST_assem_26338	sp|Q6DFN1|NDUF3_XENTRNADH dehydrogenase [ubiquinone] 1 alpha subcomplex assembly factor 3 OS=Xenopus tropicalis GN=ndufaf3 PE=2 SV=1	1.31029
				adi_EST_assem_14121	sp|P52504|NDUS6_RATNADH dehydrogenase [ubiquinone] iron-sulfur protein 6, mitochondrial OS=Rattus norvegicus GN=Ndufs6 PE=3 SV=1	1.38208
				adi_EST_assem_4309	sp|O43678|NDUA2_HUMANNADH dehydrogenase [ubiquinone] 1 alpha subcomplex subunit 2 OS=Homo sapiens GN=NDUFA2 PE=1 SV=3	1.40846
				adi_EST_assem_12440	sp|A3KP37|NDUF5_DANRENADH dehydrogenase [ubiquinone] 1 alpha subcomplex assembly factor 5 OS=Danio rerio GN=ndufaf5 PE=2 SV=1	1.46155
				adi_EST_assem_11037	sp|Q0MQF0|NDUB9_PANTRNADH dehydrogenase [ubiquinone] 1 beta subcomplex subunit 9 OS=Pan troglodytes GN=NDUFB9 PE=2 SV=3	1.47711
				adi_EST_assem_12454	sp|Q02365|NDUB3_BOVINNADH dehydrogenase [ubiquinone] 1 beta subcomplex subunit 3 OS=Bos taurus GN=NDUFB3 PE=1 SV=2	1.55352
				adi_EST_assem_4629	sp|Q5XIF3|NDUS4_RATNADH dehydrogenase [ubiquinone] iron-sulfur protein 4, mitochondrial OS=Rattus norvegicus GN=Ndufs4 PE=1 SV=1	1.79368
	AOKF743	phosphomannomutase	1.58	adi_EST_assem_505	sp|Q7XPW5|PMM_ORYSJPhosphomannomutase OS=Oryza sativa subsp. japonica GN=PMM PE=2 SV=2	1.09116
	CAOH867	thioredoxin	1.61	adi_EST_assem_12814	sp|Q9BDJ3|THIO_CALJAThioredoxin OS=Callithrix jacchus GN=TXN PE=3 SV=3	1.0343
	AOKF1436	Uracil phosphoribosyltransferase	2.11	adi_EST_assem_9762	sp|Q6NYU7|UPP_DANREUracil phosphoribosyltransferase homolog OS=Danio rerio GN=uprt PE=2 SV=1	1.02305
proteasome, protein degradation	AOKF1113	RPA-interacting protein A	1.49	adi_EST_assem_11580	sp|Q9W704|RIPA_XENLARPA-interacting protein A OS=Xenopus laevis GN=rpain-a PE=1 SV=1	1.19966
protein biosynthesis, ribosomes	AOKF2279	39S ribosomal protein L2	1.62	adi_EST_assem_15008	sp|O35972|RM23_MOUSE39S ribosomal protein L23, mitochondrial OS=Mus musculus GN=Mrpl23 PE=2 SV=1	1.26024
				adi_EST_assem_4517	sp|Q68EV6|RM28_XENLA39S ribosomal protein L28, mitochondrial OS=Xenopus laevis GN=mrpl28 PE=2 SV=1	1.66532
	CAOI1108	60S ribosomal protein L35	1.31	adi_EST_assem_5274	sp|P49180|RL35A_CAEEL60S ribosomal protein L35a OS=Caenorhabditis elegans GN=rpl-33 PE=1 SV=3	1.09216
				adi_EST_assem_14970	sp|P17078|RL35_RAT60S ribosomal protein L35 OS=Rattus norvegicus GN=Rpl35 PE=1 SV=3	1.38595
				adi_EST_assem_5274	sp|P49180|RL35A_CAEEL60S ribosomal protein L35a OS=Caenorhabditis elegans GN=rpl-33 PE=1 SV=3	1.09216
regulation of transcription	AOKF987	BolA-like protein 3	1.45	adi_EST_assem_19994	sp|Q53S33|BOLA3_HUMANBolA-like protein 3 OS=Homo sapiens GN=BOLA3 PE=1 SV=1	1.72861
	AOKF904	BUD13 homolog	1.26	adi_EST_assem_5015	sp|Q5ZIJ0|BUD13_CHICKBUD13 homolog OS=Gallus gallus GN=BUD13 PE=2 SV=1	-1.16858
	CAOH421	BUD31 homolog	1.4	adi_EST_assem_3405	sp|Q962X9|BUD31_BRABEProtein BUD31 homolog OS=Branchiostoma belcheri PE=2 SV=1	1.06367
	AOKF935	Nucleosome-remodeling factor subunit BPTF	1.45	adi_EST_assem_2052	sp|Q12830|BPTF_HUMANNucleosome-remodeling factor subunit BPTF OS=Homo sapiens GN=BPTF PE=1 SV=3	-5.47993
RNA, mRNA modification	AOKF720	ATP-dependent RNA helicase	1.6	adi_EST_assem_25430	sp|Q5XH91|DDX1_XENTRATP-dependent RNA helicase DDX1 OS=Xenopus tropicalis GN=ddx1 PE=2 SV=1	-4.01736
				adi_EST_assem_2854	sp|Q6PE54|DHX40_MOUSEProbable ATP-dependent RNA helicase DHX40 OS=Mus musculus GN=Dhx40 PE=2 SV=1	-3.69087
				adi_EST_assem_15939	sp|Q5XI69|DHX40_RATProbable ATP-dependent RNA helicase DHX40 OS=Rattus norvegicus GN=Dhx40 PE=2 SV=1	-3.60182
				adi_EST_assem_19707	sp|Q8VHK9|DHX36_MOUSEATP-dependent RNA helicase DHX36 OS=Mus musculus GN=Dhx36 PE=1 SV=2	-3.50431
				adi_EST_assem_14372	sp|Q5R874|DHX9_PONABATP-dependent RNA helicase A OS=Pongo abelii GN=DHX9 PE=2 SV=1	-3.46806
				adi_EST_assem_14078	sp|B2RR83|YTDC2_MOUSEProbable ATP-dependent RNA helicase YTHDC2 OS=Mus musculus GN=Ythdc2 PE=1 SV=1	-2.56432
				adi_EST_assem_4224	sp|Q61496|DDX4_MOUSEProbable ATP-dependent RNA helicase DDX4 OS=Mus musculus GN=Ddx4 PE=1 SV=2	-2.38014
				adi_EST_assem_25729	sp|Q13206|DDX10_HUMANProbable ATP-dependent RNA helicase DDX10 OS=Homo sapiens GN=DDX10 PE=1 SV=2	-2.28996
				adi_EST_assem_3478	sp|Q921N6|DDX27_MOUSEProbable ATP-dependent RNA helicase DDX27 OS=Mus musculus GN=Ddx27 PE=1 SV=3	-2.15266
				adi_EST_assem_6875	sp|Q8K4L0|DDX54_MOUSEATP-dependent RNA helicase DDX54 OS=Mus musculus GN=Ddx54 PE=1 SV=1	-2.01666
				adi_EST_assem_25429	sp|Q5XH91|DDX1_XENTRATP-dependent RNA helicase DDX1 OS=Xenopus tropicalis GN=ddx1 PE=2 SV=1	-1.93654
				adi_EST_assem_6562	sp|Q62780|DDX46_RATProbable ATP-dependent RNA helicase DDX46 OS=Rattus norvegicus GN=Ddx46 PE=1 SV=1	-1.79681
				adi_EST_assem_4010	sp|Q9BUQ8|DDX23_HUMANProbable ATP-dependent RNA helicase DDX23 OS=Homo sapiens GN=DDX23 PE=1 SV=3	-1.74687
				adi_EST_assem_6069	sp|Q9H2U1|DHX36_HUMANATP-dependent RNA helicase DHX36 OS=Homo sapiens GN=DHX36 PE=1 SV=2	-1.6638
				adi_EST_assem_8500	sp|Q3MSQ8|DDX4_RANLEProbable ATP-dependent RNA helicase DDX4 OS=Rana lessonae GN=ddx4 PE=2 SV=1	-1.56018
				adi_EST_assem_12302	sp|Q5F485|DDX42_CHICKATP-dependent RNA helicase DDX42 OS=Gallus gallus GN=DDX42 PE=2 SV=1	-1.41942
				adi_EST_assem_11762	sp|Q8NDG6|TDRD9_HUMANPutative ATP-dependent RNA helicase TDRD9 OS=Homo sapiens GN=TDRD9 PE=2 SV=3	-1.39821
				adi_EST_assem_2852	sp|O35286|DHX15_MOUSEPutative pre-mRNA-splicing factor ATP-dependent RNA helicase DHX15 OS=Mus musculus GN=Dhx15 PE=1 SV=2	-1.32499
				adi_EST_assem_4110	sp|Q9NXZ2|DDX43_HUMANProbable ATP-dependent RNA helicase DDX43 OS=Homo sapiens GN=DDX43 PE=2 SV=2	-1.30459
				adi_EST_assem_1938	sp|Q8IY37|DHX37_HUMANProbable ATP-dependent RNA helicase DHX37 OS=Homo sapiens GN=DHX37 PE=1 SV=1	-1.23638
				adi_EST_assem_7581	sp|Q28141|DHX9_BOVINATP-dependent RNA helicase A OS=Bos taurus GN=DHX9 PE=2 SV=1	-1.18049
				adi_EST_assem_13158	sp|Q80Y44|DDX10_MOUSEProbable ATP-dependent RNA helicase DDX10 OS=Mus musculus GN=Ddx10 PE=1 SV=2	-1.04176
				adi_EST_assem_1361	sp|Q9NVP1|DDX18_HUMANATP-dependent RNA helicase DDX18 OS=Homo sapiens GN=DDX18 PE=1 SV=2	-1.02963
				adi_EST_assem_4661	sp|A2A4P0|DHX8_MOUSEATP-dependent RNA helicase DHX8 OS=Mus musculus GN=Dhx8 PE=2 SV=1	1.25352
signal transduction	AOKF1487	Adenylate kinase isoenzyme	1.85	adi_EST_assem_19006	sp|A4IFD0|KAD5_BOVINAdenylate kinase isoenzyme 5 OS=Bos taurus GN=Ak5 PE=2 SV=1	-2.70262
				adi_EST_assem_3731	sp|A4IFD0|KAD5_BOVINAdenylate kinase isoenzyme 5 OS=Bos taurus GN=Ak5 PE=2 SV=1	-1.13678
				adi_EST_assem_18565	sp|Q9Y6K8|KAD5_HUMANAdenylate kinase isoenzyme 5 OS=Homo sapiens GN=AK5 PE=1 SV=2	1.14184
				adi_EST_assem_31816	sp|Q9Y3D8|KAD6_HUMANAdenylate kinase isoenzyme 6 OS=Homo sapiens GN=AK6 PE=1 SV=1	1.9549
response to stress	CAOH690	Heat shock factor-binding protein 1	1.59	adi_EST_assem_9725	sp|O75506|HSBP1_HUMANHeat shock factor-binding protein 1 OS=Homo sapiens GN=HSBP1 PE=1 SV=1	1.07352
				adi_EST_assem_3945	sp|O75506|HSBP1_HUMANHeat shock factor-binding protein 1 OS=Homo sapiens GN=HSBP1 PE=1 SV=1	1.10636
transport	CAOH776	Excitatory amino acid transporter 1	1.51	adi_EST_assem_10276	sp|O57321|EAA1_AMBTIExcitatory amino acid transporter 1 OS=Ambystoma tigrinum GN=SLC1A3 PE=2 SV=1	-1.21
	AOKF1745	Mitochondrial import receptor subunit TOM20	1.87	adi_EST_assem_10527	sp|Q5RA31|TOM20_PONABMitochondrial import receptor subunit TOM20 homolog OS=Pongo abelii GN=TOMM20 PE=2 SV=1	1.53289
	AOKF908	selenoprotein s	1.62	adi_EST_assem_3664	sp|Q9BQE4|SELS_HUMANSelenoprotein S OS=Homo sapiens GN=VIMP PE=1 SV=3	1.171
M. faveolata; LATE higher expression in EL1-exposed larvae (control = Mf1.05b < EL1)
Function	CloneID	Annotation	FC	Acropora digitifera transcript ID	Best BLASTX Hit (UniProt)	FC
Immune response	AOSF836	Peptidyl-prolyl cis-trans isomerase FKBP1A	1.76	adi_EST_assem_518	sp|O42123|FKB1A_XENLAPeptidyl-prolyl cis-trans isomerase FKBP1A OS=Xenopus laevis GN=fkbp1a PE=3 SV=3	1.54695
metabolism	CAON1404	Alanine aminotransferase 2-like	1.99	adi_EST_assem_5886	sp|Q6NYL5|ALAT2_DANREAlanine aminotransferase 2-like OS=Danio rerio GN=gpt2l PE=2 SV=2	-2.17456
	AOSF1456	Dihydropteridine reductase	1.71	adi_EST_assem_290	sp|Q3T0Z7|DHPR_BOVINDihydropteridine reductase OS=Bos taurus GN=QDPR PE=2 SV=1	1.01047
signal transduction	CAON1381	Guanine nucleotide-binding protein	1.82	adi_EST_assem_935	sp|O16118|GNAS_HOMAMGuanine nucleotide-binding protein G(s) subunit alpha OS=Homarus americanus PE=2 SV=1	-2.31109
				adi_EST_assem_12618	sp|Q7YR35|GNL1_PANTRGuanine nucleotide-binding protein-like 1 OS=Pan troglodytes GN=GNL1 PE=3 SV=3	-2.38098
				adi_EST_assem_3862	sp|Q21086|GNL3_CAEELGuanine nucleotide-binding protein-like 3 homolog OS=Caenorhabditis elegans GN=nst-1 PE=3 SV=1	-1.60783
				adi_EST_assem_1904	sp|Q6PH57|GBB1_DANREGuanine nucleotide-binding protein G(I)/G(S)/G(T) subunit beta-1 OS=Danio rerio GN=gnb1 PE=2 SV=1	-1.19461
M. faveolata; LATE higher expression in control and Mf1.05b-exposed larvae (control = Mf1.05b > EL1)
Function	CloneID	Annotation	FC	Acropora digitifera transcript ID	Best BLASTX Hit (UniProt)	FC
cytoskeleton, cell adhesion	CAON1295	Myosin-VIIa	1.88	adi_EST_assem_6339	sp|Q28970|MYO7A_PIGUnconventional myosin-VIIa (Fragment) OS=Sus scrofa GN=MYO7A PE=2 SV=1	-2.48153
				adi_EST_assem_1265	sp|P97479|MYO7A_MOUSEUnconventional myosin-VIIa OS=Mus musculus GN=Myo7a PE=1 SV=2	-1.90436
regulation of transcription	AOSB1138	Chromodomain-helicase-DNA-binding protein 1	1.34	adi_EST_assem_3985	sp|B6ZLK2|CHD1_CHICKChromodomain-helicase-DNA-binding protein 1 OS=Gallus gallus GN=CHD1 PE=1 SV=1	-2.03695
RNA, mRNA modification	AOSB976	calcium homeostasis endoplasmic reticulum protein	1.55	adi_EST_assem_1493	sp|Q8CGZ0|CHERP_MOUSECalcium homeostasis endoplasmic reticulum protein OS=Mus musculus GN=Cherp PE=1 SV=1	-1.76433
	AOSB638	Intron-binding protein aquarius	2.31	adi_EST_assem_5653	sp|O60306|AQR_HUMANIntron-binding protein aquarius OS=Homo sapiens GN=AQR PE=1 SV=4	-1.85954
transport	AOSB788	Coatomer subunit delta	1.37	adi_EST_assem_5781	sp|P53619|COPD_BOVINCoatomer subunit delta OS=Bos taurus GN=ARCN1 PE=1 SV=1	-1.38932
*FC = Fold change, control = untreated control larvae, CassKB8 = larvae inoculated with Symbiodinium sp. CassKB8, EL1 = larvae inoculated with
Symbiodinium sp. EL1, Mf1.05b = larvae inoculated with Symbiodinium sp. Mf1.05b. Voolstra et al., 2009
